# Supplementary material for: Crack Monitoring in Rotating Shaft Using Rotational Speed Sensor-Based Torsional Stiffness Estimation with Adaptive Extended Kalman Filters
Source: Sensors (Basel). 2023 Feb 22;23(5):2437. doi: 10.3390/s23052437 (PMC10007311; doi:10.3390/s23052437)
Supplement: Supplementary file 1 [file sensors-23-02437-s001.zip]

Archive with 1 entries (1 files):
- sensors-2230767-supplementary.mp4
